# Supplementary material for: Harnessing Streptomyces for the Management of Clubroot Disease of Chinese Cabbage (Brassica rapa subsp. Pekinensis)
Source: Plants (Basel). 2025 Jul 16;14(14):2195. doi: 10.3390/plants14142195 (PMC12300945; doi:10.3390/plants14142195)
Supplement: Supplementary file 1 [file plants-14-02195-s001.zip]

Archive with 1 entries (1 files):
- plants-3693734-supplementary.pdf
